# Supplementary material for: Soil Microbial Community Composition and Tolerance to Contaminants in an Urban Brownfield Site
Source: Microb Ecol. 2022 Jul 8;85(3):998–1012. doi: 10.1007/s00248-022-02061-1 (PMC10156844; doi:10.1007/s00248-022-02061-1)
Supplement: Supplementary file 2 — Supplementary file2 (XLSX 218 KB) [file 248_2022_2061_MOESM2_ESM.xlsx]

## Sheet: TitlePage
						SUPPLEMENTARY TABLES FOR:
						Soil microbial community composition and tolerance to contaminants in an urban brownfield site
						Maura Palacios Mejia1†, Connie A. Rojas2†, Emily Curd3, Mark A. Renshaw4, Kiumars Edalati1, Beverly Shih1,
						Nitin Vincent1, Meixi Lin1, Peggy Nguyen5, Robert Wayne1, Kelsey Jessup6, Sophie S. Parker6
						1 Ecology & Evolutionary Biology, University of California, Los Angeles, Los Angeles, CA, USA
						2 Ecology, Evolution, and Behavior Program, Michigan State University, Lansing, MI, USA
						3 Natural Science, Landmark College, Putney, VT, USA
						4 Cherokee Federal, USGS Wetland and Aquatic Research Center, Gainesville, FL, USA
						5 Institute of the Environment and Sustainability, University of California, Los Angeles, Los Angeles, CA, USA
						6 The Nature Conservancy, Los Angeles, CA, USA
						Name and email address of corresponding author:
						Maura Palacios Mejia, mepalacios@ucla.edu
				†Denotes co-first authors. Authors contributed equally to this work.
Table S1	Sample metadata
Table S2	Soil hydrocarbon and heavy metal concentrations
Table S3	Correlation matrix of environmental pollutants
Table S4	LEfSe output (comparing different soil depths)
Table S5	Soil microbiome alpha-diversity results
Table S6	Output from constrained correspondence analysis (CCA)

## Sheet: Table S1
Table S1. Sample metadata used for all analyses in R. This table includes all of the samples shown in Table S2, plus samples that were not screened for
heavy metals, total petroleum hydrocarbons, and polycyclic hydrocarbons. For each sample, we have included its tube number, soil location / soil core,
sample IDs for the three markers (16S, 18S, FITS), and sampling depth. Samples were classified as "sample" if they were collected from the study site, and
neighbor lot if they came from an uncontaminated neighboring business lot. They were also classified as "contaminated" if their analyte concentrations
exceeded regional guidelines for residential soils. Lastly, we converted all analyte concentrations into numbers for statistical analyses (e.g. a concentration
of <2 became a 1, and one of <40 became a 20. Some analyte concentrations were already numbers and did not need to be converted. See Table S2 for raw analyte concentrations.
										(mg/kg)												(µg/kg)
sample_code	sample_tube	soil_core	SRA_name	16S_SampleID	18S_SampleID	fITS_SampleID	sample_depth_m	sample_type	contam_type	Arsenic	Barium	Cadmium	Chromium	Cobalt	Copper	Lead	Nickel	Vanadium	Zinc	TPH_d	TPH_mo	Pyrene	Fluoranthene	Dibenz_ah_anthracene	Acenaphthene	Acenaphthylene	Anthracene	Benz_a_anthracene	Benzo_a_pyrene	Benzo_b_fluoranthene	Benzo_ghi_perylene	Benzo_k_fluoranthene	Chrysene	Fluorene	Indeno_123-cd_pyrene	Naphthalene	Phenanthrene
B1-0	1	B1	S_1_1	X16S_1_1_S1_L001	X18S_1_1_S1_L001	FUN_ITS_1_1_S1_L001	0.15	sample	not_contaminated	1	60	0.55	110	6.3	23	57	14	52	76	5	25	26	26	24	20	20	20	20	20	20	20	20	20	20	20	20	20
B2-0	5	B2	S_1_5	X16S_1_5_S5_L001	X18S_1_5_S5_L001	FUN_ITS_1_5_S5_L001	0.15	sample	contaminated	1	220	0.53	24	6	58	140	12	27	390	440	2000	50	50	48	40	40	40	40	40	40	40	40	40	40	40	40	40
B3-0	10	B3	S_1_10	X16S_1_10_S10_L001	X18S_1_10_S10_L001	FUN_ITS_1_10_S10_L001	0.15	sample	contaminated	4.2	95	1	18	7.5	230	100	13	34	130	320	1300	1600	26	24	20	20	20	20	20	20	20	20	20	20	20	20	20
B4-0	15	B4	S_1_15	X16S_1_15_S15_L001	X18S_1_15_S15_L001	FUN_ITS_1_15_S15_L001	0.15	sample	contaminated	4.1	130	0.25	13	8.3	18	14	12	33	58	120	480	1800	7400	48	40	40	40	40	40	40	40	40	40	40	4600	40	40
B5-0	20	B5	S_1_20	X16S_1_20_S20_L001	X18S_1_20_S20_L001	FUN_ITS_1_20_S20_L001	0.15	sample	contaminated	4.3	120	0.59	17	7.1	120	39	11	34	74	320	770	160000	80	70	6300	60	40000	190000	60	140000	66000	46000	60	10000	62000	60	98000
B6-0	25	B6	S_1_25	X16S_1_25_S25_L001	X18S_1_25_S25_L001	FUN_ITS_1_25_S25_L001	0.15	sample	contaminated	2.2	100	0.56	17	8.6	31	39	15	36	75	140	500	2200	7800	24	20	20	20	20	4000	20	2800	20	20	20	20	20	20
B7-0	30	B7	S_1_30	X16S_1_30_S30_L001	X18S_1_30_S30_L001	FUN_ITS_1_30_S30_L001	0.15	sample	not_contaminated	1	98	1.7	17	8.4	16	11	16	39	54	27	130	26	26	24	20	20	20	20	20	20	20	20	20	20	20	20	20
B8-0	35	B8	S_1_35	X16S_1_35_S35_L001	X18S_1_35_S35_L001	FUN_ITS_1_35_S35_L001	0.15	sample	contaminated	1	68	0.25	10	6.3	11	16	8.3	28	47	57	330	2000	26	24	20	20	20	20	20	20	20	20	20	20	4400	20	20
B9-0	40	B9	S_1_40	X16S_1_40_S40_L001	X18S_1_40_S40_L001	FUN_ITS_1_40_S40_L001	0.15	sample	contaminated	1	79	0.25	8.2	6.9	10	6.8	10	29	34	640	2900	26	26	48	20	20	20	20	20	20	20	20	20	20	20	20	20
B10-0	42	B10	S_1_42	X16S_1_42_S42_L001	X18S_1_42_S42_L001	FUN_ITS_1_42_S42_L001	0.15	sample	not_contaminated	1	120	0.58	15	8.1	15	7.1	14	36	47	18	100	26	26	24	20	20	20	20	20	20	20	20	20	20	20	20	20
B11-0	47	B11	S_1_47	X16S_1_47_S47_L001	X18S_1_47_S47_L001	FUN_ITS_1_47_S47_L001	0.15	sample	contaminated	2.4	120	1.2	18	9	22	19	17	42	65	23	110	26	26	24	20	20	20	20	750	20	20	20	20	20	20	20	20
B12-0	51	B12	S_1_51	X16S_1_51_S51_L001	X18S_1_51_S51_L001	FUN_ITS_1_51_S51_L001	0.15	sample	contaminated	2.1	84	0.25	8.8	7.6	17	17	12	29	45	69	330	26	26	24	20	20	20	20	20	20	20	20	20	20	20	20	20
C1	56	C1	S_1_56	X16S_1_56_S56_L001	X18S_1_56_S56_L001	FUN_ITS_1_56_S56_L001	0.15	neighbor_lot	not_contaminated	NA	NA	NA	NA	NA	NA	NA	NA	NA	NA	NA	NA	NA	NA	NA	NA	NA	NA	NA	NA	NA	NA	NA	NA	NA	NA	NA	NA
C2	57	C1	S_1_57	X16S_1_57_S57_L001	X18S_1_57_S57_L001	FUN_ITS_1_57_S57_L001	0.15	neighbor_lot	not_contaminated	NA	NA	NA	NA	NA	NA	NA	NA	NA	NA	NA	NA	NA	NA	NA	NA	NA	NA	NA	NA	NA	NA	NA	NA	NA	NA	NA	NA
C3	58	C1	S_1_58	X16S_1_58_S58_L001	X18S_1_58_S58_L001	FUN_ITS_1_58_S58_L001	0.15	neighbor_lot	not_contaminated	NA	NA	NA	NA	NA	NA	NA	NA	NA	NA	NA	NA	NA	NA	NA	NA	NA	NA	NA	NA	NA	NA	NA	NA	NA	NA	NA	NA
C4	59	C1	S_1_59	X16S_1_59_S59_L001	X18S_1_59_S59_L001	FUN_ITS_1_59_S59_L001	0.15	neighbor_lot	not_contaminated	NA	NA	NA	NA	NA	NA	NA	NA	NA	NA	NA	NA	NA	NA	NA	NA	NA	NA	NA	NA	NA	NA	NA	NA	NA	NA	NA	NA
B2-5	6	B2	S_1_6	X16S_1_6_S6_L001	X18S_1_6_S6_L001	FUN_ITS_1_6_S6_L001	1.52	sample	NA	1	170	0.82	21	11	18	8.5	15	47	59	5	25	26	26	24	20	20	20	20	20	20	20	20	20	20	20	20	20
B3-5	11	B3	S_1_11	X16S_1_11_S11_L001	X18S_1_11_S11_L001	FUN_ITS_1_11_S11_L001	1.52	sample	NA	1	48	0.25	8	4.9	6.1	3	4.6	22	25	5	25	26	26	24	20	20	20	140	20	20	20	20	20	20	20	20	20
B4-5	16	B4	S_1_16	X16S_1_16_S16_L001	X18S_1_16_S16_L001	FUN_ITS_1_16_S16_L001	1.52	sample	NA	1	73	0.25	11	7	10	3.6	6.9	29	32	5	25	26	26	24	20	20	20	20	20	20	20	20	20	20	20	20	20
B5-5	21	B5	S_1_21	X16S_1_21_S21_L001	X18S_1_21_S21_L001	FUN_ITS_1_21_S21_L001	1.52	sample	NA	1	56	0.25	9.1	5.9	8.6	4.1	5.6	27	32	5	25	26	26	24	20	20	20	20	20	20	20	20	20	20	20	20	20
B6-5	26	B6	S_1_26	X16S_1_26_S26_L001	X18S_1_26_S26_L001	FUN_ITS_1_26_S26_L001	1.52	sample	NA	1	56	0.25	7.6	5.3	6.1	2.7	4.4	22	25	5	25	26	26	24	20	20	20	20	20	20	20	20	20	20	20	20	20
B7-5	31	B7	S_1_31	X16S_1_31_S31_L001	X18S_1_31_S31_L001	FUN_ITS_1_31_S31_L001	1.52	sample	NA	1	59	0.25	8.6	5.9	6.3	3.3	5.3	24	29	5	25	26	26	24	20	20	20	20	20	20	20	20	20	20	20	20	20
B8-5	36	B8	S_1_36	X16S_1_36_S36_L001	X18S_1_36_S36_L001	FUN_ITS_1_36_S36_L001	1.52	sample	NA	1	58	0.25	9.8	5.5	8.3	6.9	5.8	23	34	27	140	26	26	24	20	20	20	20	20	20	20	20	20	20	20	20	20
B9-5	41	B9	S_1_41	X16S_1_41_S41_L001	X18S_1_41_S41_L001	FUN_ITS_1_41_S41_L001	1.52	sample	NA	1	60	0.25	7.3	5	7.1	4.7	4.7	20	27	14	140	26	26	24	20	20	20	20	20	20	20	20	20	20	20	20	20
B10-5	43	B10	S_1_43	X16S_1_43_S43_L001	X18S_1_43_S43_L001	FUN_ITS_1_43_S43_L001	1.52	sample	NA	1	67	0.25	8.3	6	8.2	2.4	5.8	23	29	5	25	26	26	24	20	20	20	20	20	20	20	20	20	20	20	20	20
B11-5	48	B11	S_1_48	X16S_1_48_S48_L001	X18S_1_48_S48_L001	FUN_ITS_1_48_S48_L001	1.52	sample	NA	1	68	0.25	9.3	5.8	7.9	5.4	5.7	24	32	5	25	26	26	24	20	20	20	20	20	20	20	20	20	20	20	20	20
B12-5	52	B12	S_1_52	X16S_1_52_S52_L001	X18S_1_52_S52_L001	FUN_ITS_1_52_S52_L001	1.52	sample	NA	1	67	0.25	9.6	6.2	9.1	3.1	5.8	28	30	11	86	26	26	24	20	20	20	20	20	20	20	20	20	20	20	20	20
B1-10	2	B1	S_1_2	X16S_1_2_S2_L001	X18S_1_2_S2_L001	FUN_ITS_1_2_S2_L001	3.05	sample	NA	NA	NA	NA	NA	NA	NA	NA	NA	NA	NA	NA	NA	NA	NA	NA	NA	NA	NA	NA	NA	NA	NA	NA	NA	NA	NA	NA	NA
B2-10	7	B2	S_1_7	X16S_1_7_S7_L001	X18S_1_7_S7_L001	FUN_ITS_1_7_S7_L001	3.05	sample	NA	NA	NA	NA	NA	NA	NA	NA	NA	NA	NA	NA	NA	NA	NA	NA	NA	NA	NA	NA	NA	NA	NA	NA	NA	NA	NA	NA	NA
B3-10	12	B3	S_1_12	X16S_1_12_S12_L001	X18S_1_12_S12_L001	FUN_ITS_1_12_S12_L001	3.05	sample	NA	NA	NA	NA	NA	NA	NA	NA	NA	NA	NA	NA	NA	NA	NA	NA	NA	NA	NA	NA	NA	NA	NA	NA	NA	NA	NA	NA	NA
B4-10	17	B4	S_1_17	X16S_1_17_S17_L001	X18S_1_17_S17_L001	FUN_ITS_1_17_S17_L001	3.05	sample	NA	NA	NA	NA	NA	NA	NA	NA	NA	NA	NA	NA	NA	NA	NA	NA	NA	NA	NA	NA	NA	NA	NA	NA	NA	NA	NA	NA	NA
B5-10	22	B5	S_1_22	X16S_1_22_S22_L001	X18S_1_22_S22_L001	FUN_ITS_1_22_S22_L001	3.05	sample	NA	NA	NA	NA	NA	NA	NA	NA	NA	NA	NA	NA	NA	NA	NA	NA	NA	NA	NA	NA	NA	NA	NA	NA	NA	NA	NA	NA	NA
B6-10	27	B6	S_1_27	X16S_1_27_S27_L001	X18S_1_27_S27_L001	FUN_ITS_1_27_S27_L001	3.05	sample	NA	NA	NA	NA	NA	NA	NA	NA	NA	NA	NA	NA	NA	NA	NA	NA	NA	NA	NA	NA	NA	NA	NA	NA	NA	NA	NA	NA	NA
B7-10	32	B7	S_1_32	X16S_1_32_S32_L001	X18S_1_32_S32_L001	FUN_ITS_1_32_S32_L001	3.05	sample	NA	NA	NA	NA	NA	NA	NA	NA	NA	NA	NA	NA	NA	NA	NA	NA	NA	NA	NA	NA	NA	NA	NA	NA	NA	NA	NA	NA	NA
B8-10	37	B8	S_1_37	X16S_1_37_S37_L001	X18S_1_37_S37_L001	FUN_ITS_1_37_S37_L001	3.05	sample	NA	NA	NA	NA	NA	NA	NA	NA	NA	NA	NA	NA	NA	NA	NA	NA	NA	NA	NA	NA	NA	NA	NA	NA	NA	NA	NA	NA	NA
B10-10	44	B10	S_1_44	X16S_1_44_S44_L001	X18S_1_44_S44_L001	FUN_ITS_1_44_S44_L001	3.05	sample	NA	NA	NA	NA	NA	NA	NA	NA	NA	NA	NA	NA	NA	NA	NA	NA	NA	NA	NA	NA	NA	NA	NA	NA	NA	NA	NA	NA	NA
B11-10	49	B11	S_1_49	X16S_1_49_S49_L001	X18S_1_49_S49_L001	FUN_ITS_1_49_S49_L001	3.05	sample	NA	NA	NA	NA	NA	NA	NA	NA	NA	NA	NA	NA	NA	NA	NA	NA	NA	NA	NA	NA	NA	NA	NA	NA	NA	NA	NA	NA	NA
B12-10	53	B12	S_1_53	X16S_1_53_S53_L001	X18S_1_53_S53_L001	FUN_ITS_1_53_S53_L001	3.05	sample	NA	NA	NA	NA	NA	NA	NA	NA	NA	NA	NA	NA	NA	NA	NA	NA	NA	NA	NA	NA	NA	NA	NA	NA	NA	NA	NA	NA	NA
B1-15	3	B1	S_1_3	X16S_1_3_S3_L001	X18S_1_3_S3_L001	FUN_ITS_1_3_S3_L001	4.6	sample	NA	NA	NA	NA	NA	NA	NA	NA	NA	NA	NA	NA	NA	NA	NA	NA	NA	NA	NA	NA	NA	NA	NA	NA	NA	NA	NA	NA	NA
B2-15	8	B2	S_1_8	X16S_1_8_S8_L001	X18S_1_8_S8_L001	FUN_ITS_1_8_S8_L001	4.6	sample	NA	NA	NA	NA	NA	NA	NA	NA	NA	NA	NA	NA	NA	NA	NA	NA	NA	NA	NA	NA	NA	NA	NA	NA	NA	NA	NA	NA	NA
B3-15	13	B3	S_1_13	X16S_1_13_S13_L001	X18S_1_13_S13_L001	FUN_ITS_1_13_S13_L001	4.6	sample	NA	NA	NA	NA	NA	NA	NA	NA	NA	NA	NA	NA	NA	NA	NA	NA	NA	NA	NA	NA	NA	NA	NA	NA	NA	NA	NA	NA	NA
B4-15	18	B4	S_1_18	X16S_1_18_S18_L001	X18S_1_18_S18_L001	FUN_ITS_1_18_S18_L001	4.6	sample	NA	NA	NA	NA	NA	NA	NA	NA	NA	NA	NA	NA	NA	NA	NA	NA	NA	NA	NA	NA	NA	NA	NA	NA	NA	NA	NA	NA	NA
B5-15	23	B5	S_1_23	X16S_1_23_S23_L001	X18S_1_23_S23_L001	FUN_ITS_1_23_S23_L001	4.6	sample	NA	NA	NA	NA	NA	NA	NA	NA	NA	NA	NA	NA	NA	NA	NA	NA	NA	NA	NA	NA	NA	NA	NA	NA	NA	NA	NA	NA	NA
B6-15	28	B6	S_1_28	X16S_1_28_S28_L001	X18S_1_28_S28_L001	FUN_ITS_1_28_S28_L001	4.6	sample	NA	NA	NA	NA	NA	NA	NA	NA	NA	NA	NA	NA	NA	NA	NA	NA	NA	NA	NA	NA	NA	NA	NA	NA	NA	NA	NA	NA	NA
B7-15	33	B7	S_1_33	X16S_1_33_S33_L001	X18S_1_33_S33_L001	FUN_ITS_1_33_S33_L001	4.6	sample	NA	NA	NA	NA	NA	NA	NA	NA	NA	NA	NA	NA	NA	NA	NA	NA	NA	NA	NA	NA	NA	NA	NA	NA	NA	NA	NA	NA	NA
B8-15	38	B8	S_1_38	X16S_1_38_S38_L001	X18S_1_38_S38_L001	FUN_ITS_1_38_S38_L001	4.6	sample	NA	NA	NA	NA	NA	NA	NA	NA	NA	NA	NA	NA	NA	NA	NA	NA	NA	NA	NA	NA	NA	NA	NA	NA	NA	NA	NA	NA	NA
B10-15	45	B10	S_1_45	X16S_1_45_S45_L001	X18S_1_45_S45_L001	FUN_ITS_1_45_S45_L001	4.6	sample	NA	NA	NA	NA	NA	NA	NA	NA	NA	NA	NA	NA	NA	NA	NA	NA	NA	NA	NA	NA	NA	NA	NA	NA	NA	NA	NA	NA	NA
B12-15	54	B12	S_1_54	X16S_1_54_S54_L001	X18S_1_54_S54_L001	FUN_ITS_1_54_S54_L001	4.6	sample	NA	NA	NA	NA	NA	NA	NA	NA	NA	NA	NA	NA	NA	NA	NA	NA	NA	NA	NA	NA	NA	NA	NA	NA	NA	NA	NA	NA	NA
B1-20	4	B1	S_1_4	X16S_1_4_S4_L001	X18S_1_4_S4_L001	FUN_ITS_1_4_S4_L001	6.1	sample	NA	1	60	0.25	9.4	5.4	6.9	1.9	5.6	22	32	5	25	26	26	24	20	20	20	20	20	20	20	20	20	20	20	20	20
B2-20	9	B2	S_1_9	X16S_1_9_S9_L001	X18S_1_9_S9_L001	FUN_ITS_1_9_S9_L001	6.1	sample	NA	1	89	0.25	12	8.6	11	2.5	8.3	30	40	5	25	26	26	24	20	20	20	20	20	20	20	20	20	20	20	20	20
B3-20	14	B3	S_1_14	X16S_1_14_S14_L001	X18S_1_14_S14_L001	FUN_ITS_1_14_S14_L001	6.1	sample	NA	1	110	0.25	15	9.8	14	2.9	9.8	39	48	5	25	26	26	24	20	20	20	20	20	20	20	20	20	20	20	20	20
B4-20	19	B4	S_1_19	X16S_1_19_S19_L001	X18S_1_19_S19_L001	FUN_ITS_1_19_S19_L001	6.1	sample	NA	1	56	0.25	7.8	4.7	5	1.6	4.2	22	21	5	25	26	26	24	20	20	20	20	20	20	20	20	20	20	20	20	20
B5-20	24	B5	S_1_24	X16S_1_24_S24_L001	X18S_1_24_S24_L001	FUN_ITS_1_24_S24_L001	6.1	sample	NA	1	35	0.25	5.6	3.5	2.5	3	3.1	15	22	5	25	26	26	24	20	20	20	20	20	20	20	20	20	20	20	20	20
B6-20	29	B6	S_1_29	X16S_1_29_S29_L001	X18S_1_29_S29_L001	FUN_ITS_1_29_S29_L001	6.1	sample	NA	1	49	0.25	7.5	4.7	5.9	2.1	4	20	23	5	25	26	26	24	20	20	20	20	20	20	20	20	20	20	20	20	20
B7-20	34	B7	S_1_34	X16S_1_34_S34_L001	X18S_1_34_S34_L001	FUN_ITS_1_34_S34_L001	6.1	sample	NA	1	48	0.25	5.6	4.5	5.5	4.8	3.4	21	23	5	25	26	26	24	20	20	20	20	20	20	20	20	20	20	20	20	20
B8-20	39	B8	S_1_39	X16S_1_39_S39_L001	X18S_1_39_S39_L001	FUN_ITS_1_39_S39_L001	6.1	sample	NA	1	52	0.25	7.6	5.4	5.5	3.5	4.5	21	26	5	25	26	26	24	20	20	20	20	20	20	20	20	20	20	20	20	20
B10-20	46	B10	S_1_46	X16S_1_46_S46_L001	X18S_1_46_S46_L001	FUN_ITS_1_46_S46_L001	6.1	sample	NA	1	62	0.25	9.8	6.6	8.1	2.2	6.2	26	29	5	25	26	26	24	20	20	20	20	20	20	20	20	20	20	20	20	20
B11-20	50	B11	S_1_50	X16S_1_50_S50_L001	X18S_1_50_S50_L001	FUN_ITS_1_50_S50_L001	6.1	sample	NA	1	66	0.25	9.7	6.1	7.8	2.8	5.8	25	28	5	25	26	26	24	20	20	20	20	20	20	20	20	20	20	20	20	20
B12-20	55	B12	S_1_55	X16S_1_55_S55_L001	X18S_1_55_S55_L001	FUN_ITS_1_55_S55_L001	6.1	sample	NA	1	42	0.25	64	4.1	2.5	2.4	4.3	19	21	5	25	26	26	24	20	20	20	20	20	20	20	20	20	20	20	20	20
BLANK1	-	-	S_1_60	X16S_1_60_S60_L001	X18S_1_60_S60_L001	FUN_ITS_1_60_S60_L001	-	-	-	-	-	-	-	-	-	-	-	-	-	-	-	-	-	-	-	-	-	-	-	-	-	-	-	-	-	-	-
BLANK2	-	-	S_1_61	X16S_1_61_S61_L001	X18S_1_61_S61_L001	FUN_ITS_1_61_S61_L001	-	-	-	-	-	-	-	-	-	-	-	-	-	-	-	-	-	-	-	-	-	-	-	-	-	-	-	-	-	-	-
BLANK3	-	-	S_1_62	X16S_1_62_S62_L001	X18S_1_62_S62_L001	FUN_ITS_1_62_S62_L001	-	-	-	-	-	-	-	-	-	-	-	-	-	-	-	-	-	-	-	-	-	-	-	-	-	-	-	-	-	-	-
PCRBlank	-	-	S_1_63	X16S_1_63_S63_L001	X18S_1_63_S63_L001	FUN_ITS_1_63_S63_L001	-	-	-	-	-	-	-	-	-	-	-	-	-	-	-	-	-	-	-	-	-	-	-	-	-	-	-	-	-	-	-

## Sheet: Table S2
Table S2. List of the 38 soil samples screened for 17 California Assessment Manual (CAM) heavy metals, total petroleum hydrocarbons as diesel (TPH-d) and
motor oil (TPH_mo), and 16 polycyclic hydrocarbons. Each sample has its respective concentration of these analytes, along with columns for
the date of collection, depth, and soil core (e.g. soil location). Bolded values represent those that exceed the values set by the Environmental Protection Agency (EPA),
California Department of Toxic Substances Control (DTSC), and the San Francisco Regional Water Quality Control Boards (RWQCB).
Sample Information					Heay Metals																	Total Petrolem Hydrocarbons		Polycyclic Aromatic Hydrocarbons
					(mg/kg)																	(mg/kg)		(µg/kg)
sample_code	sample_tube	sample_core	sample_date	sample_depth	Antimony	Arsenic	Barium	Beryllium	Cadmium	Chromium	Cobalt	Copper	Lead	Mercury	Molybdenum	Nickel	Selenium	Silver	Thallium	Vanadium	Zinc	TPH-d	TPH-mo	Acenaphtene	Acenapthylene	Anthracene	Benzo(a)anthracene	Benzo(a)pyrene	Benzo(b)flouranthene	Benzo(g,h,i)perylene	Benzo(k)flouranthene	Chrysene	Dibenz(a,h)anthracene	Flouranthene	Fluorene	Indeno(1,2,3-cd)pyrene	Naphthalene	Phenanthrene	Pyrene
B-01-0	1	B1	2019-12-17	0.15	ND (<2)	ND (<2)	60	ND (<0.5)	0.55	110	6.3	23	57	ND (<0.1)	ND (<1)	14	ND (<4.8)	ND (<0.5)	ND (<2)	52	76	ND (<10)	ND (<50)	ND (<40)	ND (<40)	ND (<40)	ND (<40)	ND (<40)	ND (<40)	ND (<40)	ND (<40)	ND (<40)	ND (<48)	ND (<52)	ND (<40)	ND (<40)	ND (<40)	ND (<40)	ND (<52)
B-01-20	4	B1	2019-12-17	6.1	ND (<2)	ND (<2)	60	ND (<0.5)	ND (<0.5)	9.4	5.4	6.9	1.9	ND (<0.1)	ND (<1)	5.6	ND (<4.8)	ND (<0.5)	ND (<2)	22	32	ND (<10)	ND (<50)	ND (<40)	ND (<40)	ND (<40)	ND (<40)	ND (<40)	ND (<40)	ND (<40)	ND (<40)	ND (<40)	ND (<48)	ND (<52)	ND (<40)	ND (<40)	ND (<40)	ND (<40)	ND (<52)
B-02-0	5	B2	2019-12-17	0.15	ND (<2)	ND (<2)	220	1.8	0.53	24	6	58	140	ND (<0.1)	ND (<1)	12	ND (<4.8)	ND (<0.5)	ND (<2)	27	390	440	2000	ND (<80)	ND (<80)	ND (<80)	ND (<80)	ND (<80)	ND (<80)	ND (<80)	ND (<80)	ND (<80)	ND (<96)	ND (<100)	ND (<80)	ND (<80)	ND (<80)	ND (<80)	ND (<100)
B-02-5	6	B2	2019-12-17	1.52	ND (<2)	ND (<2)	170	0.55	0.82	21	11	18	8.5	ND (<0.1)	ND (<1)	15	ND (<4.8)	ND (<0.5)	ND (<2)	47	59	ND (<10)	ND (<50)	ND (<40)	ND (<40)	ND (<40)	ND (<40)	ND (<40)	ND (<40)	ND (<40)	ND (<40)	ND (<40)	ND (<48)	ND (<52)	ND (<40)	ND (<40)	ND (<40)	ND (<40)	ND (<52)
B-02-20	9	B2	2019-12-17	6.1	ND (<2)	ND (<2)	89	ND (<0.5)	ND (<0.5)	12	8.6	11	2.5	ND (<0.1)	ND (<1)	8.3	ND (<4.8)	ND (<0.5)	ND (<2)	30	40	ND (<10)	ND (<50)	ND (<40)	ND (<40)	ND (<40)	ND (<40)	ND (<40)	ND (<40)	ND (<40)	ND (<40)	ND (<40)	ND (<48)	ND (<52)	ND (<40)	ND (<40)	ND (<40)	ND (<40)	ND (<52)
B-03-0	10	B3	2019-12-17	0.15	ND (<2)	4.2	95	ND (<0.5)	1	18	7.5	230	100	0.12	ND (<1)	13	ND (<4.8)	ND (<0.5)	ND (<2)	34	130	320	1300	ND (<40)	ND (<40)	ND (<40)	ND (<40)	ND (<40)	ND (<40)	ND (<40)	ND (<40)	ND (<40)	ND (<48)	ND (<52)	ND (<40)	ND (<40)	ND (<40)	ND (<40)	1600
B-03-5	11	B3	2019-12-17	1.52	ND (<2)	ND (<2)	48	ND (<0.5)	ND (<0.5)	8	4.9	6.1	3	ND (<0.1)	ND (<1)	4.6	ND (<4.8)	ND (<0.5)	ND (<2)	22	25	ND (<10)	ND (<50)	ND (<40)	ND (<40)	140	ND (<40)	ND (<40)	ND (<40)	ND (<40)	ND (<40)	ND (<40)	ND (<48)	ND (<52)	ND (<40)	ND (<40)	ND (<40)	ND (<40)	ND (<52)
B-03-20	14	B3	2019-12-17	6.1	ND (<2)	ND (<2)	110	ND (<0.5)	ND (<0.5)	15	9.8	14	2.9	ND (<0.1)	ND (<1)	9.8	ND (<4.8)	ND (<0.5)	ND (<2)	39	48	ND (<10)	ND (<50)	ND (<40)	ND (<40)	ND (<40)	ND (<40)	ND (<40)	ND (<40)	ND (<40)	ND (<40)	ND (<40)	ND (<48)	ND (<52)	ND (<40)	ND (<40)	ND (<40)	ND (<40)	ND (<52)
B-04-0	15	B4	2019-12-17	0.15	ND (<2)	4.1	130	ND (<0.5)	ND (<0.5)	13	8.3	18	14	0.12	ND (<1)	12	ND (<4.8)	ND (<0.5)	ND (<2)	33	58	120	480	ND (<80)	ND (<80)	ND (<80)	ND (<80)	ND (<80)	ND (<80)	ND (<80)	ND (<80)	ND (<80)	ND (<96)	7400	ND (<80)	4600	ND (<80)	ND (<80)	1800
B-04-5	16	B4	2019-12-17	1.52	ND (<2)	ND (<2)	73	ND (<0.5)	ND (<0.5)	11	7	10	3.6	ND (<0.1)	ND (<1)	6.9	ND (<4.8)	ND (<0.5)	ND (<2)	29	32	ND (<10)	ND (<50)	ND (<40)	ND (<40)	ND (<40)	ND (<40)	ND (<40)	ND (<40)	ND (<40)	ND (<40)	ND (<40)	ND (<48)	ND (<52)	ND (<40)	ND (<40)	ND (<40)	ND (<40)	ND (<52)
B-04-20	19	B4	2019-12-17	6.1	ND (<2)	ND (<2)	56	ND (<0.5)	ND (<0.5)	7.8	4.7	5	1.6	ND (<0.1)	ND (<1)	4.2	ND (<4.8)	ND (<0.5)	ND (<2)	22	21	ND (<10)	ND (<50)	ND (<40)	ND (<40)	ND (<40)	ND (<40)	ND (<40)	ND (<40)	ND (<40)	ND (<40)	ND (<40)	ND (<48)	ND (<52)	ND (<40)	ND (<40)	ND (<40)	ND (<40)	ND (<52)
B-05-0	20	B5	2019-12-17	0.15	ND (<2)	4.3	120	ND (<0.5)	0.59	17	7.1	120	39	ND (<0.1)	1.2	11	ND (<4.8)	ND (<0.5)	ND (<2)	34	74	320	770	6300	ND (<120)	40000	190000	ND (<120)	140000	66000	46000	ND (<120)	ND (<140)	ND (<160)	10000	62000	ND (<120)	98000	160000
B-05-5	21	B5	2019-12-17	1.52	ND (<2)	ND (<2)	56	ND (<0.5)	ND (<0.5)	9.1	5.9	8.6	4.1	ND (<0.1)	ND (<1)	5.6	ND (<4.8)	ND (<0.5)	ND (<2)	27	32	ND (<10)	ND (<50)	ND (<40)	ND (<40)	ND (<40)	ND (<40)	ND (<40)	ND (<40)	ND (<40)	ND (<40)	ND (<40)	ND (<48)	ND (<52)	ND (<40)	ND (<40)	ND (<40)	ND (<40)	ND (<52)
B-05-20	24	B5	2019-12-17	6.1	ND (<2)	ND (<2)	35	ND (<0.5)	ND (<0.5)	5.6	3.5	ND (<0.5)	3	ND (<0.1)	ND (<1)	3.1	ND (<4.8)	ND (<0.5)	ND (<2)	15	22	ND (<10)	ND (<50)	ND (<40)	ND (<40)	ND (<40)	ND (<40)	ND (<40)	ND (<40)	ND (<40)	ND (<40)	ND (<40)	ND (<48)	ND (<52)	ND (<40)	ND (<40)	ND (<40)	ND (<40)	ND (<52)
B-06-0	25	B6	2019-12-17	0.15	ND (<2)	2.2	100	ND (<0.5)	0.56	17	8.6	31	39	ND (<0.1)	ND (<1)		ND (<4.8)	ND (<0.5)	ND (<2)	36	75	140	500	ND (<40)	ND (<40)	ND (<40)	ND (<40)	4000	ND (<40)	2800	ND (<40)	ND (<40)	ND (<48)	7800	ND (<40)	ND (<40)	ND (<40)	ND (<40)	2200
B-06-5	26	B6	2019-12-17	1.52	ND (<2)	ND (<2)	56	ND (<0.5)	ND (<0.5)	7.6	5.3	6.1	2.7	ND (<0.1)	ND (<1)		ND (<4.8)	ND (<0.5)	ND (<2)	22	25	ND (<10)	ND (<50)	ND (<40)	ND (<40)	ND (<40)	ND (<40)	ND (<40)	ND (<40)	ND (<40)	ND (<40)	ND (<40)	ND (<48)	ND (<52)	ND (<40)	ND (<40)	ND (<40)	ND (<40)	ND (<52)
B-06-20	29	B6	2019-12-17	6.1	ND (<2)	ND (<2)	49	ND (<0.5)	ND (<0.5)	7.5	4.7	5.9	2.1	ND (<0.1)	ND (<1)		ND (<4.8)	ND (<0.5)	ND (<2)	20	23	ND (<10)	ND (<50)	ND (<40)	ND (<40)	ND (<40)	ND (<40)	ND (<40)	ND (<40)	ND (<40)	ND (<40)	ND (<40)	ND (<48)	ND (<52)	ND (<40)	ND (<40)	ND (<40)	ND (<40)	ND (<52)
B-07-0	30	B7	2019-12-17	0.15	ND (<2)	ND (<2)	98	ND (<0.5)	1.7	17	8.4	16	11	ND (<0.1)	ND (<1)		ND (<4.8)	ND (<0.5)	ND (<2)	39	54	27	130	ND (<40)	ND (<40)	ND (<40)	ND (<40)	ND (<40)	ND (<40)	ND (<40)	ND (<40)	ND (<40)	ND (<48)	ND (<52)	ND (<40)	ND (<40)	ND (<40)	ND (<40)	ND (<52)
B-07-5	31	B7	2019-12-17	1.52	ND (<2)	ND (<2)	59	ND (<0.5)	ND (<0.5)	8.6	5.9	6.3	3.3	ND (<0.1)	ND (<1)		ND (<4.8)	ND (<0.5)	ND (<2)	24	29	ND (<10)	ND (<50)	ND (<40)	ND (<40)	ND (<40)	ND (<40)	ND (<40)	ND (<40)	ND (<40)	ND (<40)	ND (<40)	ND (<48)	ND (<52)	ND (<40)	ND (<40)	ND (<40)	ND (<40)	ND (<52)
B-07-20	34	B7	2019-12-17	6.1	ND (<2)	ND (<2)	48	ND (<0.5)	ND (<0.5)	5.6	4.5	5.5	4.8	ND (<0.1)	ND (<1)		ND (<4.8)	ND (<0.5)	ND (<2)	21	23	ND (<10)	ND (<50)	ND (<40)	ND (<40)	ND (<40)	ND (<40)	ND (<40)	ND (<40)	ND (<40)	ND (<40)	ND (<40)	ND (<48)	ND (<52)	ND (<40)	ND (<40)	ND (<40)	ND (<40)	ND (<52)
B-08-0	35	B8	2019-12-17	0.15	ND (<2)	ND (<2)	68	ND (<0.5)	ND (<0.5)	10	6.3	11	16	ND (<0.1)	ND (<1)		ND (<4.8)	ND (<0.5)	ND (<2)	28	47	57	330	ND (<40)	ND (<40)	ND (<40)	ND (<40)	ND (<40)	ND (<40)	ND (<40)	ND (<40)	ND (<40)	ND (<48)	ND (<52)	ND (<40)	4400	ND (<40)	ND (<40)	2000
B-08-5	36	B8	2019-12-17	1.52	ND (<2)	ND (<2)	58	ND (<0.5)	ND (<0.5)	9.8	5.5	8.3	6.9	ND (<0.1)	ND (<1)		ND (<4.8)	ND (<0.5)	ND (<2)	23	34	27	140	ND (<40)	ND (<40)	ND (<40)	ND (<40)	ND (<40)	ND (<40)	ND (<40)	ND (<40)	ND (<40)	ND (<48)	ND (<52)	ND (<40)	ND (<40)	ND (<40)	ND (<40)	ND (<52)
B-08-20	39	B8	2019-12-17	6.1	ND (<2)	ND (<2)	52	ND (<0.5)	ND (<0.5)	7.6	5.4	5.5	3.5	ND (<0.1)	ND (<1)		ND (<4.8)	ND (<0.5)	ND (<2)	21	26	ND (<10)	ND (<50)	ND (<40)	ND (<40)	ND (<40)	ND (<40)	ND (<40)	ND (<40)	ND (<40)	ND (<40)	ND (<40)	ND (<48)	ND (<52)	ND (<40)	ND (<40)	ND (<40)	ND (<40)	ND (<52)
B-09-0	40	B9	2019-12-17	0.15	ND (<2)	ND (<2)	79	ND (<0.5)	ND (<0.5)	8.2	6.9	10	6.8	ND (<0.1)	ND (<1)	10	ND (<4.8)	ND (<0.5)	ND (<2)	29	34	640	2900	ND (<40)	ND (<40)	ND (<40)	ND (<40)	ND (<40)	ND (<40)	ND (<40)	ND (<40)	ND (<40)	ND (<48)	ND (<52)	ND (<40)	ND (<40)	ND (<40)	ND (<40)	ND (<52)
B-09-5	41	B9	2019-12-17	1.52	ND (<2)	ND (<2)	60	ND (<0.5)	ND (<2)	7.3	5	7.1	4.7	ND (<0.1)	ND (<1)	4.7	ND (<4.8)	ND (<0.5)	ND (<2)	20	27	14	140	ND (<40)	ND (<40)	ND (<40)	ND (<40)	ND (<40)	ND (<40)	ND (<40)	ND (<40)	ND (<40)	ND (<48)	ND (<52)	ND (<40)	ND (<40)	ND (<40)	ND (<40)	ND (<52)
B-10-0	42	B10	2019-12-17	0.15	ND (<2)	ND (<2)	120	ND (<0.5)	0.58	15	8.1	15	7.1	ND (<0.1)	ND (<1)	14	ND (<4.8)	ND (<0.5)	ND (<2)	36	47	18	100	ND (<40)	ND (<40)	ND (<40)	ND (<40)	ND (<40)	ND (<40)	ND (<40)	ND (<40)	ND (<40)	ND (<48)	ND (<52)	ND (<40)	ND (<40)	ND (<40)	ND (<40)	ND (<52)
B-10-5	43	B10	2019-12-17	1.52	ND (<2)	ND (<2)	67	ND (<0.5)	ND (<0.5)	8.3	6	8.2	2.4	ND (<0.1)	ND (<1)	5.8	ND (<4.8)	ND (<0.5)	ND (<2)	23	29	ND (<10)	ND (<50)	ND (<40)	ND (<40)	ND (<40)	ND (<40)	ND (<40)	ND (<40)	ND (<40)	ND (<40)	ND (<40)	ND (<48)	ND (<52)	ND (<40)	ND (<40)	ND (<40)	ND (<40)	ND (<52)
B-10-20	46	B01	2019-12-17	6.1	ND (<2)	ND (<2)	62	ND (<0.5)	ND (<0.5)	9.8	6.6	8.1	2.2	ND (<0.1)	ND (<1)	6.2	ND (<4.8)	ND (<0.5)	ND (<2)	26	29	ND (<10)	ND (<50)	ND (<40)	ND (<40)	ND (<40)	ND (<40)	ND (<40)	ND (<40)	ND (<40)	ND (<40)	ND (<40)	ND (<48)	ND (<52)	ND (<40)	ND (<40)	ND (<40)	ND (<40)	ND (<52)
B-11-0	47	B11	2019-12-17	0.15	ND (<2)	2.4	120	ND (<0.5)	1.2	18	9	22	19	ND (<0.1)	ND (<1)	17	ND (<4.8)	ND (<0.5)	ND (<2)	42	65	23	110	ND (<40)	ND (<40)	ND (<40)	ND (<40)	750	ND (<40)	ND (<40)	ND (<40)	ND (<40)	ND (<48)	ND (<52)	ND (<40)	ND (<40)	ND (<40)	ND (<40)	ND (<52)
B-11-5	48	B11	2019-12-17	1.52	ND (<2)	ND (<2)	68	ND (<0.5)	ND (<0.5)	9.3	5.8	7.9	5.4	ND (<0.1)	ND (<1)	5.7	ND (<4.8)	ND (<0.5)	ND (<2)	24	32	ND (<10)	ND (<50)	ND (<40)	ND (<40)	ND (<40)	ND (<40)	ND (<40)	ND (<40)	ND (<40)	ND (<40)	ND (<40)	ND (<48)	ND (<52)	ND (<40)	ND (<40)	ND (<40)	ND (<40)	ND (<52)
B-11-20	50	B11	2019-12-17	6.1	ND (<2)	ND (<2)	66	ND (<0.5)	ND (<0.5)	9.7	6.1	7.8	2.8	ND (<0.1)	ND (<1)	5.8	ND (<4.8)	ND (<0.5)	ND (<2)	25	28	ND (<10)	ND (<50)	ND (<40)	ND (<40)	ND (<40)	ND (<40)	ND (<40)	ND (<40)	ND (<40)	ND (<40)	ND (<40)	ND (<48)	ND (<52)	ND (<40)	ND (<40)	ND (<40)	ND (<40)	ND (<52)
B-12-0	51	B12	2019-12-17	0.15	ND (<2)	2.1	84	ND (<0.5)	ND (<0.5)	8.8	7.6	17	17	ND (<0.1)	ND (<1)	12	ND (<4.8)	ND (<0.5)	ND (<2)	29	45	69	330	ND (<40)	ND (<40)	ND (<40)	ND (<40)	ND (<40)	ND (<40)	ND (<40)	ND (<40)	ND (<40)	ND (<48)	ND (<52)	ND (<40)	ND (<40)	ND (<40)	ND (<40)	ND (<52)
B-12-5	52	B12	2019-12-17	1.52	ND (<2)	ND (<2)	67	ND (<0.5)	ND (<0.5)	9.6	6.2	9.1	3.1	ND (<0.1)	ND (<1)	5.8	ND (<4.8)	ND (<0.5)	ND (<2)	28	30	11	86	ND (<40)	ND (<40)	ND (<40)	ND (<40)	ND (<40)	ND (<40)	ND (<40)	ND (<40)	ND (<40)	ND (<48)	ND (<52)	ND (<40)	ND (<40)	ND (<40)	ND (<40)	ND (<52)
B-12-20	55	B12	2019-12-17	6.1	ND (<2)	ND (<2)	42	ND (<0.5)	ND (<0.5)	6.4	4.1	ND (<5)	2.4	ND (<0.1)	ND (<1)	4.3	ND (<4.8)	ND (<0.5)	ND (<2)	19	21	ND (<10)	ND (<50)	ND (<40)	ND (<40)	ND (<40)	ND (<40)	ND (<40)	ND (<40)	ND (<40)	ND (<40)	ND (<40)	ND (<48)	ND (<52)	ND (<40)	ND (<40)	ND (<40)	ND (<40)	ND (<52)
Agency	EPA RSL Residential				31	0.68	15000	160	71	12000	23	3100	400	11	390	1500	390	390	0.78	390	23000	260	12000	3600000	-	18000000	1100	110	1100	-	11000	110000	110	2400000	2400000	1100	2000	-	1800000
	DTSC-SL				-	0.11	-	16	-	-	-	-	80	1	-	820	-	-	-	-	-	-	-	3300000	-	17000000	1100	-	-	-	11000	110000	28	-	2300000	-	2000	-	1800000
	RWQCB				-	-	-	-	2021-03-08	-	-	-	100-400	-	-	100	-	-	-	-	-	-	-	-	-	-	-	-	-	-	-	-	-	-	-	-	-	-	-

## Sheet: Table S3
Table S3. Correlation matrix of environmental analytes. We constructed a correlation matrix to identify the analytes
to include in statistical models relating soil microbiome variation to pollutant concentrations.
A) shows the correlation coefficients and B) shows their associated p-values.
C) excludes correlations that were weak (r<0.5) and not significant at alpha=0.05.
D) shows the analytes selected for analysis.
A) Matrix of Correlation Coefficients
	Arsenic	Barium	Cadmium	Chromium	Cobalt	Copper	Lead	Nickel	Vanadium	Zinc	TPH_d	TPH_mo	Pyrene	Fluoranthene	Dibenz_ah_anthracene	Acenaphthene	Acenaphthylene	Anthracene	Benz_a_anthracene	Benzo_a_pyrene	Benzo_b_fluoranthene	Benzo_ghi_perylene	Benzo_k_fluoranthene	Chrysene	Fluorene	Indeno_123.cd_pyrene	Naphthalene	Phenanthrene
Arsenic	1	0.336205	0.304828	-0.0029321	0.327935	0.735968	0.398461	0.446714	0.297207	0.189267	0.397502	0.279851	0.550179	0.462856	0.559522	0.539207	0.6301	0.537974	0.537757	0.18929	0.537809	0.544396	0.537944	0.6301	0.538666	0.569229	0.6301	0.537838
Barium	0.336205	1	0.451254	0.0430774	0.669425	0.334625	0.614172	0.718251	0.562201	0.758848	0.45971	0.4414	0.183541	0.224852	0.483632	0.18239	0.511817	0.180047	0.179611	0.125877	0.179735	0.18366	0.17999	0.511817	0.18136	0.192222	0.511817	0.179789
Cadmium	0.304828	0.451254	1	0.185635	0.513558	0.413742	0.353919	0.750069	0.61847	0.279445	0.143418	0.115466	0.101796	0.00359538	0.0364865	0.0993117	0.0763521	0.0993407	0.0992939	0.160828	0.0993444	0.102889	0.0993413	0.0763521	0.0993246	0.0872337	0.0763521	0.0993438
Chromium	-0.0029321	0.0430774	0.185635	1	0.0245581	0.0845133	0.328669	0.31661	0.496824	0.180173	-0.015469	-0.0226163	0.009665	-0.0104479	-0.0009055	0.0104142	0.0286127	0.0102843	0.0102202	0.0140036	0.010267	0.0107113	0.0102811	0.0286127	0.010357	0.00458501	0.0286127	0.01027
Cobalt	0.327935	0.669425	0.513558	0.0245581	1	0.214973	0.129948	0.813762	0.817419	0.153797	0.134835	0.113258	0.0649832	0.287196	0.113355	0.0596777	0.103656	0.0593225	0.0591644	0.260585	0.0592752	0.0683834	0.0593139	0.103656	0.0595215	0.0710943	0.103656	0.0592833
Copper	0.735968	0.334625	0.413742	0.0845133	0.214973	1	0.691497	0.380356	0.270689	0.430778	0.512299	0.42564	0.417949	0.0195836	0.350964	0.409618	0.399344	0.409193	0.409097	0.0427924	0.409136	0.410936	0.409183	0.399344	0.409432	0.404535	0.399344	0.409146
Lead	0.398461	0.614172	0.353919	0.328669	0.129948	0.691497	1	0.471676	0.3096	0.911921	0.595195	0.577679	0.144505	0.0954916	0.378431	0.139894	0.420757	0.137915	0.137577	0.144378	0.137651	0.143621	0.137867	0.420757	0.139023	0.136827	0.420757	0.137696
Nickel	0.446714	0.718251	0.750069	0.31661	0.813762	0.380356	0.471676	1	0.879985	0.412797	0.338648	0.314522	0.119726	0.314922	0.239362	0.113137	0.223068	0.112293	0.112072	0.345658	0.11218	0.124073	0.112272	0.223068	0.112766	0.123409	0.223068	0.1122
Vanadium	0.297207	0.562201	0.61847	0.496824	0.817419	0.270689	0.3096	0.879985	1	0.219164	0.127206	0.0971319	0.120993	0.184331	0.120708	0.11684	0.124741	0.116649	0.116537	0.210402	0.116624	0.123374	0.116644	0.124741	0.116756	0.122877	0.124741	0.116628
Zinc	0.189267	0.758848	0.279445	0.180173	0.153797	0.430778	0.911921	0.412797	0.219164	1	0.556324	0.565375	0.0645979	0.0616478	0.411946	0.0644034	0.450582	0.0618359	0.0614124	0.075419	0.0614941	0.0643743	0.0617734	0.450582	0.0632742	0.0619371	0.450582	0.0615526
TPH_d	0.397502	0.45971	0.143418	-0.015469	0.134835	0.512299	0.595195	0.338648	0.127206	0.556324	1	0.982953	0.311702	0.110823	0.726058	0.30824	0.472883	0.306809	0.306555	0.0818836	0.306618	0.3105	0.306774	0.472883	0.307611	0.31014	0.472883	0.306651
TPH_mo	0.279851	0.4414	0.115466	-0.0226163	0.113258	0.42564	0.577679	0.314522	0.0971319	0.565375	0.982953	1	0.141976	0.0844019	0.625827	0.139082	0.342512	0.137603	0.137341	0.0544691	0.137406	0.140089	0.137567	0.342512	0.138432	0.142255	0.342512	0.13744
Pyrene	0.550179	0.183541	0.101796	0.009665	0.0649832	0.417949	0.144505	0.119726	0.120993	0.0645979	0.311702	0.141976	1	-0.0222422	0.73933	0.999765	0.815959	0.999751	0.999747	-0.0136422	0.999748	0.999392	0.999751	0.815959	0.999761	0.996215	0.815959	0.999749
Fluoranthene	0.462856	0.224852	0.00359538	-0.0104479	0.287196	0.0195836	0.0954916	0.314922	0.184331	0.0616478	0.110823	0.0844019	-0.0222422	1	0.208847	-0.0364503	0.233857	-0.0381497	-0.0384281	0.702937	-0.0383759	-0.008127	-0.0381911	0.233857	-0.0371979	0.00841394	0.233857	-0.0383371
Dibenz_ah_anthracene	0.559522	0.483632	0.0364865	-0.0009055	0.113355	0.350964	0.378431	0.239362	0.120708	0.411946	0.726058	0.625827	0.73933	0.208847	1	0.739018	0.91518	0.736995	0.736673	-0.0595313	0.736725	0.7346	0.736946	0.91518	0.738129	0.758246	0.91518	0.736772
Acenaphthene	0.539207	0.18239	0.0993117	0.0104142	0.0596777	0.409618	0.139894	0.113137	0.11684	0.0644034	0.30824	0.139082	0.999765	-0.0364503	0.739018	1	0.815114	0.999993	0.999991	-0.0260446	0.999991	0.999096	0.999993	0.815114	0.999999	0.995141	0.815114	0.999991
Acenaphthylene	0.6301	0.511817	0.0763521	0.0286127	0.103656	0.399344	0.420757	0.223068	0.124741	0.450582	0.472883	0.342512	0.815959	0.233857	0.91518	0.815114	1	0.812944	0.812607	-0.0476015	0.812655	0.810961	0.812891	1	0.814161	0.836651	1	0.812704
Anthracene	0.537974	0.180047	0.0993407	0.0102843	0.0593225	0.409193	0.137915	0.112293	0.116649	0.0618359	0.306809	0.137603	0.999751	-0.0381497	0.736995	0.999993	0.812944	1	1	-0.0258743	1	0.999112	1	0.812944	0.999998	0.99497	0.812944	1
Benz_a_anthracene	0.537757	0.179611	0.0992939	0.0102202	0.0591644	0.409097	0.137577	0.112072	0.116537	0.0614124	0.306555	0.137341	0.999747	-0.0384281	0.736673	0.999991	0.812607	1	1	-0.0258725	1	0.999112	1	0.812607	0.999996	0.99494	0.812607	1
Benzo_a_pyrene	0.18929	0.125877	0.160828	0.0140036	0.260585	0.0427924	0.144378	0.345658	0.210402	0.075419	0.0818836	0.0544691	-0.0136422	0.702937	-0.0595313	-0.0260446	-0.0476015	-0.0258743	-0.0258725	1	-0.0258516	0.0155817	-0.0258702	-0.0476015	-0.0259697	-0.0306704	-0.0476015	-0.0258555
Benzo_b_fluoranthene	0.537809	0.179735	0.0993444	0.010267	0.0592752	0.409136	0.137651	0.11218	0.116624	0.0614941	0.306618	0.137406	0.999748	-0.0383759	0.736725	0.999991	0.812655	1	1	-0.0258516	1	0.999112	1	0.812655	0.999997	0.994946	0.812655	1
Benzo_ghi_perylene	0.544396	0.18366	0.102889	0.0107113	0.0683834	0.410936	0.143621	0.124073	0.123374	0.0643743	0.3105	0.140089	0.999392	-0.008127	0.7346	0.999096	0.810961	0.999112	0.999112	0.0155817	0.999112	1	0.999112	0.810961	0.999105	0.993883	0.810961	0.999112
Benzo_k_fluoranthene	0.537944	0.17999	0.0993413	0.0102811	0.0593139	0.409183	0.137867	0.112272	0.116644	0.0617734	0.306774	0.137567	0.999751	-0.0381911	0.736946	0.999993	0.812891	1	1	-0.0258702	1	0.999112	1	0.812891	0.999998	0.994965	0.812891	1
Chrysene	0.6301	0.511817	0.0763521	0.0286127	0.103656	0.399344	0.420757	0.223068	0.124741	0.450582	0.472883	0.342512	0.815959	0.233857	0.91518	0.815114	1	0.812944	0.812607	-0.0476015	0.812655	0.810961	0.812891	1	0.814161	0.836651	1	0.812704
Fluorene	0.538666	0.18136	0.0993246	0.010357	0.0595215	0.409432	0.139023	0.112766	0.116756	0.0632742	0.307611	0.138432	0.999761	-0.0371979	0.738129	0.999999	0.814161	0.999998	0.999996	-0.0259697	0.999997	0.999105	0.999998	0.814161	1	0.995067	0.814161	0.999997
Indeno_123.cd_pyrene	0.569229	0.192222	0.0872337	0.00458501	0.0710943	0.404535	0.136827	0.123409	0.122877	0.0619371	0.31014	0.142255	0.996215	0.00841394	0.758246	0.995141	0.836651	0.99497	0.99494	-0.0306704	0.994946	0.993883	0.994965	0.836651	0.995067	1	0.836651	0.99495
Naphthalene	0.6301	0.511817	0.0763521	0.0286127	0.103656	0.399344	0.420757	0.223068	0.124741	0.450582	0.472883	0.342512	0.815959	0.233857	0.91518	0.815114	1	0.812944	0.812607	-0.0476015	0.812655	0.810961	0.812891	1	0.814161	0.836651	1	0.812704
Phenanthrene	0.537838	0.179789	0.0993438	0.01027	0.0592833	0.409146	0.137696	0.1122	0.116628	0.0615526	0.306651	0.13744	0.999749	-0.0383371	0.736772	0.999991	0.812704	1	1	-0.0258555	1	0.999112	1	0.812704	0.999997	0.99495	0.812704	1
B) Matrix of p-values associated with the correlation coefficients from above
	Arsenic	Barium	Cadmium	Chromium	Cobalt	Copper	Lead	Nickel	Vanadium	Zinc	TPH_d	TPH_mo	Pyrene	Fluoranthene	Dibenz_ah_anthracene	Acenaphthene	Acenaphthylene	Anthracene	Benz_a_anthracene	Benzo_a_pyrene	Benzo_b_fluoranthene	Benzo_ghi_perylene	Benzo_k_fluoranthene	Chrysene	Fluorene	Indeno_123.cd_pyrene	Naphthalene	Phenanthrene
Arsenic	NA	0.0518857	0.0796114	0.986869	0.0583067	7.0478e-07	0.0195906	0.0080858	0.0878231	0.283697	0.0199139	0.10894	0.00074893	0.00584339	0.00058093	0.0009999	6.5111e-05	0.00103228	0.00103808	0.283636	0.00103667	0.00087324	0.00103308	6.5111e-05	0.00101401	0.00044261	6.5111e-05	0.00103591
Barium	0.0518857	NA	0.00739119	0.808858	1.4965e-05	0.0530672	0.00011171	1.7282e-06	0.00053938	1.9822e-07	0.00623277	0.00896853	0.298783	0.201072	0.00375852	0.301874	0.00197434	0.308233	0.309426	0.478103	0.309086	0.298464	0.308389	0.00197434	0.30466	0.276106	0.00197434	0.30894
Cadmium	0.0796114	0.00739119	NA	0.293206	0.00189392	0.0149996	0.040025	3.2766e-07	9.6845e-05	0.109476	0.418412	0.515514	0.56674	0.9839	0.837681	0.576294	0.667792	0.576182	0.576363	0.363542	0.576168	0.562562	0.57618	0.667792	0.576244	0.623733	0.667792	0.57617
Chromium	0.986869	0.808858	0.293206	NA	0.89035	0.634636	0.0577122	0.0681012	0.00279948	0.30789	0.930807	0.898974	0.956736	0.953236	0.995945	0.953387	0.872384	0.953967	0.954254	0.937348	0.954044	0.952058	0.953981	0.872384	0.953642	0.979469	0.872384	0.954031
Cobalt	0.0583067	1.4965e-05	0.00189392	0.89035	NA	0.222105	0.463868	4.8703e-09	3.6471e-09	0.385163	0.44708	0.523632	0.715016	0.0995798	0.523274	0.737428	0.559636	0.738937	0.739608	0.136625	0.739138	0.700774	0.738973	0.559636	0.738091	0.689489	0.559636	0.739103
Copper	7.0478e-07	0.0530672	0.0149996	0.634636	0.222105	NA	5.9381e-06	0.0264848	0.121525	0.0109805	0.00195177	0.0120833	0.0139074	0.912465	0.0418351	0.0161393	0.0192966	0.0162607	0.0162884	0.8101	0.016277	0.0157675	0.0162637	0.0192966	0.0161924	0.0176427	0.0192966	0.0162742
Lead	0.0195906	0.00011171	0.040025	0.0577122	0.463868	5.9381e-06	NA	0.00486111	0.0747806	6.3949e-14	0.00020482	0.00034688	0.414855	0.591122	0.0273223	0.430057	0.0132164	0.436674	0.437808	0.41527	0.437559	0.417747	0.436835	0.0132164	0.43296	0.440334	0.0132164	0.437407
Nickel	0.0080858	1.7282e-06	3.2766e-07	0.0681012	4.8703e-09	0.0264848	0.00486111	NA	7.1134e-12	0.0152548	0.0501008	0.0700401	0.500033	0.0696652	0.172751	0.524077	0.204762	0.527199	0.528017	0.0452497	0.527616	0.484482	0.527275	0.204762	0.525448	0.486843	0.204762	0.527544
Vanadium	0.0878231	0.00053938	9.6845e-05	0.00279948	3.6471e-09	0.121525	0.0747806	7.1134e-12	NA	0.213005	0.47343	0.584735	0.495477	0.296671	0.496499	0.510496	0.482115	0.511192	0.511602	0.232329	0.511286	0.486967	0.511209	0.482115	0.510801	0.488734	0.482115	0.51127
Zinc	0.283697	1.9822e-07	0.109476	0.30789	0.385163	0.0109805	6.3949e-14	0.0152548	0.213005	NA	0.00063425	0.00049357	0.716636	0.72908	0.0154874	0.717455	0.00749071	0.728285	0.730076	0.671624	0.72973	0.717577	0.728549	0.00749071	0.722211	0.727857	0.00749071	0.729483
TPH_d	0.0199139	0.00623277	0.418412	0.930807	0.44708	0.00195177	0.00020482	0.0501008	0.47343	0.00063425	NA	0	0.0727268	0.532652	1.1738e-06	0.0761336	0.00473844	0.077578	0.0778364	0.645247	0.0777722	0.0738959	0.0776134	0.00473844	0.0767658	0.0742488	0.00473844	0.0777389
TPH_mo	0.10894	0.00896853	0.515514	0.898974	0.523632	0.0120833	0.00034688	0.0700401	0.584735	0.00049357	0	NA	0.423154	0.635084	7.5476e-05	0.432765	0.0473778	0.43772	0.438604	0.75964	0.438383	0.429406	0.437841	0.0473778	0.43494	0.422236	0.0473778	0.438269
Pyrene	0.00074893	0.298783	0.56674	0.956736	0.715016	0.0139074	0.414855	0.500033	0.495477	0.716636	0.0727268	0.423154	NA	0.900636	5.8973e-07	0	4.0966e-09	0	0	0.938962	0	0	0	4.0966e-09	0	0	4.0966e-09	0
Fluoranthene	0.00584339	0.201072	0.9839	0.953236	0.0995798	0.912465	0.591122	0.0696652	0.296671	0.72908	0.532652	0.635084	0.900636	NA	0.235877	0.837839	0.183139	0.830386	0.829167	3.5608e-06	0.829395	0.963616	0.830205	0.183139	0.834559	0.962332	0.183139	0.829565
Dibenz_ah_anthracene	0.00058093	0.00375852	0.837681	0.995945	0.523274	0.0418351	0.0273223	0.172751	0.496499	0.0154874	1.1738e-06	7.5476e-05	5.8973e-07	0.235877	NA	5.9965e-07	3.5749e-14	6.6761e-07	6.7907e-07	0.73805	6.7719e-07	7.5719e-07	6.6935e-07	3.5749e-14	6.2868e-07	2.0531e-07	3.5749e-14	6.7554e-07
Acenaphthene	0.0009999	0.301874	0.576294	0.953387	0.737428	0.0161393	0.430057	0.524077	0.510496	0.717455	0.0761336	0.432765	0	0.837839	5.9965e-07	NA	4.3796e-09	0	0	0.883756	0	0	0	4.3796e-09	0	0	4.3796e-09	0
Acenaphthylene	6.5111e-05	0.00197434	0.667792	0.872384	0.559636	0.0192966	0.0132164	0.204762	0.482115	0.00749071	0.00473844	0.0473778	4.0966e-09	0.183139	3.5749e-14	4.3796e-09	NA	5.1911e-09	5.3289e-09	0.789214	5.3094e-09	6.0522e-09	5.2125e-09	0	4.7204e-09	7.1184e-10	0	5.289e-09
Anthracene	0.00103228	0.308233	0.576182	0.953967	0.738937	0.0162607	0.436674	0.527199	0.511192	0.728285	0.077578	0.43772	0	0.830386	6.6761e-07	0	5.1911e-09	NA	0	0.884511	0	0	0	5.1911e-09	0	0	5.1911e-09	0
Benz_a_anthracene	0.00103808	0.309426	0.576363	0.954254	0.739608	0.0162884	0.437808	0.528017	0.511602	0.730076	0.0778364	0.438604	0	0.829167	6.7907e-07	0	5.3289e-09	0	NA	0.884519	0	0	0	5.3289e-09	0	0	5.3289e-09	0
Benzo_a_pyrene	0.283636	0.478103	0.363542	0.937348	0.136625	0.8101	0.41527	0.0452497	0.232329	0.671624	0.645247	0.75964	0.938962	3.5608e-06	0.73805	0.883756	0.789214	0.884511	0.884519	NA	0.884612	0.930304	0.88453	0.789214	0.884088	0.863289	0.789214	0.884595
Benzo_b_fluoranthene	0.00103667	0.309086	0.576168	0.954044	0.739138	0.016277	0.437559	0.527616	0.511286	0.72973	0.0777722	0.438383	0	0.829395	6.7719e-07	0	5.3094e-09	0	0	0.884612	NA	0	0	5.3094e-09	0	0	5.3094e-09	0
Benzo_ghi_perylene	0.00087324	0.298464	0.562562	0.952058	0.700774	0.0157675	0.417747	0.484482	0.486967	0.717577	0.0738959	0.429406	0	0.963616	7.5719e-07	0	6.0522e-09	0	0	0.930304	0	NA	0	6.0522e-09	0	0	6.0522e-09	0
Benzo_k_fluoranthene	0.00103308	0.308389	0.57618	0.953981	0.738973	0.0162637	0.436835	0.527275	0.511209	0.728549	0.0776134	0.437841	0	0.830205	6.6935e-07	0	5.2125e-09	0	0	0.88453	0	0	NA	5.2125e-09	0	0	5.2125e-09	0
Chrysene	6.5111e-05	0.00197434	0.667792	0.872384	0.559636	0.0192966	0.0132164	0.204762	0.482115	0.00749071	0.00473844	0.0473778	4.0966e-09	0.183139	3.5749e-14	4.3796e-09	0	5.1911e-09	5.3289e-09	0.789214	5.3094e-09	6.0522e-09	5.2125e-09	NA	4.7204e-09	7.1184e-10	0	5.289e-09
Fluorene	0.00101401	0.30466	0.576244	0.953642	0.738091	0.0161924	0.43296	0.525448	0.510801	0.722211	0.0767658	0.43494	0	0.834559	6.2868e-07	0	4.7204e-09	0	0	0.884088	0	0	0	4.7204e-09	NA	0	4.7204e-09	0
Indeno_123.cd_pyrene	0.00044261	0.276106	0.623733	0.979469	0.689489	0.0176427	0.440334	0.486843	0.488734	0.727857	0.0742488	0.422236	0	0.962332	2.0531e-07	0	7.1184e-10	0	0	0.863289	0	0	0	7.1184e-10	0	NA	7.1184e-10	0
Naphthalene	6.5111e-05	0.00197434	0.667792	0.872384	0.559636	0.0192966	0.0132164	0.204762	0.482115	0.00749071	0.00473844	0.0473778	4.0966e-09	0.183139	3.5749e-14	4.3796e-09	0	5.1911e-09	5.3289e-09	0.789214	5.3094e-09	6.0522e-09	5.2125e-09	0	4.7204e-09	7.1184e-10	NA	5.289e-09
Phenanthrene	0.00103591	0.30894	0.57617	0.954031	0.739103	0.0162742	0.437407	0.527544	0.51127	0.729483	0.0777389	0.438269	0	0.829565	6.7554e-07	0	5.289e-09	0	0	0.884595	0	0	0	5.289e-09	0	0	5.289e-09	NA
C) Matrix highlighting only strong correlations (r>0.5) with significant p-values (α=0.01)
	Arsenic	Barium	Cadmium	Chromium	Cobalt	Copper	Lead	Nickel	Vadium	Zinc	TPH_d	TPH_mo	Pyrene	Fluoranthene	Dibenz_ah_anthracene	Acephthene	Acephthylene	Anthracene	Benz_a_anthracene	Benzo_a_pyrene	Benzo_b_fluoranthene	Benzo_ghi_perylene	Benzo_k_fluoranthene	Chrysene	Fluorene	Indeno_123.cd_pyrene	phthalene	Phenthrene
Arsenic	1					0.735968							0.550179		0.559522	0.539207	0.6301	0.537974	0.537757		0.537809	0.544396	0.537944	0.6301	0.538666	0.569229	0.6301	0.537838
Barium		1			0.669425		0.614172	0.718251	0.562201	0.758848							0.511817							0.511817			0.511817
Cadmium			1		0.513558			0.750069	0.61847
Chromium				1
Cobalt		0.669425	0.513558		1			0.813762	0.817419
Copper	0.735968					1	0.691497				0.512299
Lead		0.614172				0.691497	1			0.911921	0.595195	0.577679
Nickel		0.718251	0.750069		0.813762			1	0.879985
Vadium		0.562201	0.61847		0.817419			0.879985	1
Zinc		0.758848					0.911921			1	0.556324	0.565375
TPH_d						0.512299	0.595195			0.556324	1	0.982953			0.726058
TPH_mo							0.577679			0.565375	0.982953	1			0.625827
Pyrene	0.550179												1		0.73933	0.999765	0.815959	0.999751	0.999747		0.999748	0.999392	0.999751	0.815959	0.999761	0.996215	0.815959	0.999749
Fluoranthene														1						0.702937
Dibenz_ah_anthracene	0.559522										0.726058	0.625827	0.73933		1	0.739018	0.91518	0.736995	0.736673		0.736725	0.7346	0.736946	0.91518	0.738129	0.758246	0.91518	0.736772
Acephthene	0.539207												0.999765		0.739018	1	0.815114	0.999993	0.999991		0.999991	0.999096	0.999993	0.815114	0.999999	0.995141	0.815114	0.999991
Acephthylene	0.6301	0.511817											0.815959		0.91518	0.815114	1	0.812944	0.812607		0.812655	0.810961	0.812891	1	0.814161	0.836651	1	0.812704
Anthracene	0.537974												0.999751		0.736995	0.999993	0.812944	1	1		1	0.999112	1	0.812944	0.999998	0.99497	0.812944	1
Benz_a_anthracene	0.537757												0.999747		0.736673	0.999991	0.812607	1	1		1	0.999112	1	0.812607	0.999996	0.99494	0.812607	1
Benzo_a_pyrene														0.702937						1
Benzo_b_fluoranthene	0.537809												0.999748		0.736725	0.999991	0.812655	1	1		1	0.999112	1	0.812655	0.999997	0.994946	0.812655	1
Benzo_ghi_perylene	0.544396												0.999392		0.7346	0.999096	0.810961	0.999112	0.999112		0.999112	1	0.999112	0.810961	0.999105	0.993883	0.810961	0.999112
Benzo_k_fluoranthene	0.537944												0.999751		0.736946	0.999993	0.812891	1	1		1	0.999112	1	0.812891	0.999998	0.994965	0.812891	1
Chrysene	0.6301	0.511817											0.815959		0.91518	0.815114	1	0.812944	0.812607		0.812655	0.810961	0.812891	1	0.814161	0.836651	1	0.812704
Fluorene	0.538666												0.999761		0.738129	0.999999	0.814161	0.999998	0.999996		0.999997	0.999105	0.999998	0.814161	1	0.995067	0.814161	0.999997
Indeno_123.cd_pyrene	0.569229												0.996215		0.758246	0.995141	0.836651	0.99497	0.99494		0.994946	0.993883	0.994965	0.836651	0.995067	1	0.836651	0.99495
phthalene	0.6301	0.511817											0.815959		0.91518	0.815114	1	0.812944	0.812607		0.812655	0.810961	0.812891	1	0.814161	0.836651	1	0.812704
Phenthrene	0.537838												0.999749		0.736772	0.999991	0.812704	1	1		1	0.999112	1	0.812704	0.999997	0.99495	0.812704	1
D) The environmental pollutants that were retained for analysis
	Arsenic	Chromium	Cobalt	Lead	Benzo_a_pyrene
Arsenic	1
Chromium		1
Cobalt			1
Lead				1
Benzo_a_pyrene					1

## Sheet: TableS4
Table S4. Taxa identified by LEfSe as being enriched in a particular depth relative to other depths.
Data frames of microbial community composition were collapsed at the phylum, order, and genus level for 16S rRNA,
18S rRNA, and fungal ITS profiles. Bacterial taxa with <0.1% relative abundances were removed. The data frames
were then uploaded to LEfSe for LDA analysis using Kruskal-Wallis tests (a=0.05). If no LEfSe results are shown for a
particular taxonomic classification, that means 0 microbial groups were differentially abundant among depths for that taxonomic level.
Marker	Classification	taxa	mean	depth	LDA	p-value
16S	order	Longimicrobiales	3.98378	0.15-1.5	3.79213	4.14e-05
	order	Thermoleophilales	3.88783	0.15-1.5	3.72721	0.00160519
	order	Thermoleophilia	3.58612	0.15-1.5	3.63526	0.00167043
	genus	Pedomicrobium	3.82201	6	3.52045	0.00906685
	genus	Longimicrobium	3.9949	0.15-1.5	3.73507	4.14e-05
	genus	Thermoleophilum	3.89991	0.15-1.5	3.63567	0.00160519
18S	phyla	Cryptophyta	3.30044	0.15-1.5	4.34785	0.000795528
	phyla	Ciliophora	4.73841	0.15-1.5	4.47098	0.00094385
FITS	order	Sordariales	5.27241	0.15	5.20328	0.0233712
	order	Hypocreales	5.20669	0.15	5.27586	0.0236081
	order	Pleosporales	5.58745	0.15	5.39145	0.0268281
	genus	Preussia	4.85316	4.60-6	4.64509	0.0343986
	genus	Stachybotrys	4.03597	0.15	4.70054	0.0235202
	genus	Fusarium	5.18622	0.15	4.82819	0.0433658
	genus	Alternaria	5.21634	0.15	4.91317	0.0276867

## Sheet: Table S5
Table S5. Drivers of soil microbiome alpha diversity. We constructed linear mixed models that related
soil microbiome Chao 2 richness (log) with depth and specified soil site as a random factor (Model 1).
Another model (Model 2) was restricted to samples from the surface and evaluated whether soil microbiomes
from contaminated soils were less rich than those from uncontaminated soils (soil site also a random factor).
The last model (Model 3) specified Chao 2 richness (log) as the dependent variable and the concentrations of
five heavy metals and hydrocarbons (also on log scale) as the independent variables (soil site was a random factor).
All models were run for each marker independently. Statistically significant values (α=0.05) are bolded.
A) Model 1 (all data, excluding samples from the neighboring lot)
Metric	Term	ChiSq	p-value
16S (N=51) Chao 2 Richness	Depth	0.062	0.8
18S (N=51) Chao 2 Richness	Depth	22.46	<0.0001
FITS (N=16) Chao 2 Richness	Depth	13.12	0.0002
B) Model 2 (surface samples only, includes surface samples from the neighboring lot)
Metric	Term	ChiSq	p-value
16S (N=16) Chao 2 Richness	contaminated vs. uncontaminated soils	0.94	0.33
18S (N=16) Chao 2 Richness	contaminated vs. uncontaminated soils	0.077	0.78
FITS (N=15) Chao 2 Richness	contaminated vs. uncontaminated soils	0.58	0.44
B) Model 3 (only samples that were screened for heavy metals and hydrocarbons)
Metric	Term	ChiSq	p-value
16S (N=32) Chao 2 Richness	Arsenic	0.4	0.52
	Cobalt	2.01	0.15
	Chromium	1.28	0.25
	Lead	1.49	0.22
	Benz(a)pyrene	0.54	0.45
	depth	1.03	0.3
18S (N=32) Chao 2 Richness	Arsenic	0.07	0.78
	Cobalt	1.11	0.29
	Chromium	0.18	0.66
	Lead	4.59	0.031
	Benz(a)pyrene	0.76	0.38
	depth	1.38	0.23
FITS (N=12) Chao 2 Richness	Arsenic	0.74	0.38
	Cobalt	11.36	0.0007
	Chromium	0.12	0.72
	Lead	0.76	0.38
	Benz(a)pyrene	1.16	0.27
	depth	term excluded from model, not enough depths represented

## Sheet: Table S6
Table S6. Statistical output of CCA analyses evaluating whether soil heavy metal and hydrocarbon levels
are associated with any variation in the microbiome. CCA-constrained correspondence analysis.
Statistically significant values (α=0.05) are bolded.
Marker	Term	Chi-Sq	F	p-value
16S (N=34)	Arsenic	0.06043	1.33	0.056
	Cobalt	0.07174	1.58	0.008
	Chromium	0.06204	1.36	0.09
	Lead	0.06999	1.54	0.017
	Benz(a)pyrene	0.0297	0.65	0.92
	depth	0.06389	1.4	0.025
18S (N=34)	Arsenic	0.1808	1.19	0.094
	Cobalt	0.2273	1.49	0.003
	Chromium	0.2292	1.51	0.022
	Lead	0.2402	1.58	0.012
	Benz(a)pyrene	0.1303	0.85	0.69
	depth	0.2133	1.4	0.002
FITS (N=15)	Arsenic	0.29982	1.26	0.011
	Cobalt	0.30624	1.28	0.015
	Chromium	0.23058	0.97	0.56
	Lead	0.28328	1.19	0.18
	Benz(a)pyrene	0.14162	0.59	0.84
	depth	0.37525	1.57	0.001
